# Supplementary material for: iTRAQ-Based Identification of Proteins Related to Muscle Growth in the Pacific Abalone, Haliotis discus hannai
Source: Int J Mol Sci. 2017 Oct 25;18(11):2237. doi: 10.3390/ijms18112237 (PMC5713207; doi:10.3390/ijms18112237)
Supplement: Supplementary file 1 [file ijms-18-02237-s001.zip]

Archive with 3 entries (2 files):
- ijms-230384 final supplementary-new/
- ijms-230384 final supplementary-new/ijms-230384 final supplementary.docx.docx
- ijms-230384 final supplementary-new/TableS1.xlsx.xlsx
